# Supplementary material for: Doped Ferrite Nanoparticles Exhibiting Self-Regulating Temperature as Magnetic Fluid Hyperthermia Antitumoral Agents, with Diagnostic Capability in Magnetic Resonance Imaging and Magnetic Particle Imaging
Source: Cancers (Basel). 2022 Oct 20;14(20):5150. doi: 10.3390/cancers14205150 (PMC9600860; doi:10.3390/cancers14205150)
Supplement: Supplementary file 1 [file cancers-14-05150-s001.zip]

Archive with 1 entries (1 files):
- cancers-1906596-supplementary.pdf
